# Supplementary material for: Do children with mental disorders have higher prevalence of hypovitaminosis D?
Source: F1000Res. 2013 Jul 17;2:159. [Version 1] doi: 10.12688/f1000research.2-159.v1 (PMC3886792; doi:10.12688/f1000research.2-159.v1)
Supplement: Vitamin D levels in a pediatric population with mental disorders at two residential psychiatric treatment programs in Oregon — Hypovitaminosis file: 25(OH)D levels (ng/ml) of children with various mental disorders at two residential psychiatric treatment programs in Oregon, USA. Some children had multiple 25(OH)D levels taken. See Table 1 in the main article for disorders that fall under the ‘Other Disorders’. NOS – not otherwise specified. Vitamin D by diagnostic category file: Some children in the study had multiple mental disorders so here we have arranged vitamin D level (ng/ml) by diagnostic category. See Table 1 in the main article for disorders that fall under the ‘Other’ category. ASD – autistic spectrum disorder. [file f1000research-2-1765-s0000.tgz]

Archive with 2 entries (2 files):
- MiniZhang_HypovitaminosisD_RawData_F1000__1_.csv
- Vitamin_D_by_Diagnostic_category.csv
