# Supplementary material for: Do children with mental disorders have higher prevalence of hypovitaminosis D?
Source: F1000Res. 2013 Jul 17;2:159. [Version 1] doi: 10.12688/f1000research.2-159.v1 (PMC3886792; doi:10.12688/f1000research.2-159.v1)
Supplement: Vitamin D levels in a pediatric population with mental disorders at two residential psychiatric treatment programs in Oregon — Hypovitaminosis file: 25(OH)D levels (ng/ml) of children with various mental disorders at two residential psychiatric treatment programs in Oregon, USA. Some children had multiple 25(OH)D levels taken. See Table 1 in the main article for disorders that fall under the ‘Other Disorders’. NOS – not otherwise specified. Vitamin D by diagnostic category file: Some children in the study had multiple mental disorders so here we have arranged vitamin D level (ng/ml) by diagnostic category. See Table 1 in the main article for disorders that fall under the ‘Other’ category. ASD – autistic spectrum disorder. [file f1000research-2-1765-s0000.tgz › MiniZhang_HypovitaminosisD_RawData_F1000__1_.csv]

25(OH)D level1	25(OH)D level 2	25(OH)D level 3	Age	Gender	Ethnicity	Mood Disorder	Disruptive Disorder 1	Disruptive Disorder 2	Disruptive Disorder 3	Autism Spectrum Disorder	Psychotic Disorder	Anxiety Disorder 1	Anxiety Disorder 2	Other Disorders 1	Other Disorders 2
13.4			16	F	Caucasin	Major depression	Na	Na	Na	Na	Na	Obsessive Compulsive Disorder	Na	Communication disorder NOS	Learning disorder NOS
14.9			17	M	Caucasin	Na	Na	Na	Na	Na	Na	Post traumatic stress disorder	Na	Na	Na
17			15	M	Asian	Bipolar disorder	Oppositional defiant disorder		Na	Na	Na	Na	Na	Na	Na
17			16	M	Caucasin	Na	Na	Na	Na	Na	Schizoaffective disorder	Na	Na	Na	Na
17.3			12	F	Caucasin	Na	ADD ADHD	Na	Na	Pervasive developmental disorder	Na	Na	Na	Parent-child relation problem	Na
17.4			17	M	Caucasin	Na	Na	Na	Na	Na	Schizophrenia	Na	Na	Na	Na
17.4			16	F	Caucasin	Na	Na	Na	Na	Na	Na	Post traumatic stress disorder	Obsessive compulsive disorder	Anorexia Nervosa	Insomnia
18.3			14	M	Caucasin	Bipolar disorder	Na	Na	Na	Na	Na	Anxiety disorder NOS	Na	Cognitive disorder NOS	Na
18.7			15	M	Caucasin	Na	Na	Na	Na	Na	Schizoaffective disprder	Na	Na	Na	Na
19.5			16	M	Hispanic	Na	Conduct disorder	Na	Na	Na	Na	Na	Na	Cannabis abuse	Na
20.2			14	F	Caucasin	Bipolar disorder	ADD ADHD	Na	Na	Na	Na	Post traumatic stress disorder	Na	Parent-child relationship problem	Acculturation problem
21.2			15	F	Caucasin	Bipolar disorder I	ADD ADHD	Na	Na	Pervasive developmental disorder	Na	Na	Na	Na	Na
21.9			14	F	Caucasin	Major depression	ADD ADHD	Conduct disorder	Na	Pervasive developmental disorder	Na	Na	Na	Na	Na
23.1			16	M	Caucasin	Major depression	Conduct disorder	Na	Na	Na	Na	Post traumatic stress disorder	Na	Cannabis abuse	Na
25.4			12	M	Multi-racial	Mood disorder NOS	ADD ADHD	Oppositional defiant disorder	Na	Na	Na	Na	Na	Na	Na
25.7			14	M	Caucasin	Bipolar disorder I	ADD ADHD	Conduct disorder	Na	Na	Na	Na	Na	Cannabis abuse	Na
26.3			16	F	Caucasin	Bipolar disorder I	ADD ADHD	Na	Na	Na	Na	Post traumatic stress disorder	Na	Na	Na
26.6			15	M	Caucasin	Na	Conduct disorder	Na	Na	Na	Na	Post traumatic stress disorder	Na	Na	Na
27			13	M	Caucasin	Bipolar disorder I	Na	Na	Na	Na	Na	Na	Na	Na	Na
27.1			17	M	Caucasin	Na	Na	Na	Na	Na	Psychotic Disorder NOS	Na	Na	Na	Na
27.6			16	F	Caucasin	Bipolar disorder I	Na	Na	Na	Na	Na	Na	Na	Cannabis dependence	Na
27.8			17	F	Caucasin	Major Depression	Na	Na	Na	Na	Na	Post traumatic stress disorder	Na	Na	Na
28			15	M	Caucasin	Na	Na	Na	Na	Pervasive developmental disorder	Na	Na	Na	Na	Na
28.5			16	M	Caucasin	Bipolar disorder I	ADD ADHD	Na	Na	Na	Na	Post traumatic stress disorder	Na	Na	Na
28.7			11	M	Caucasin	Bipolar disorder	Oppositional defiant disorder	Na	Na	Na	Na	Post traumatic stress disorder	Na	neglect of child	Na
29			9	F	Hispanic	Na	Disruptive Behavior Problem	Na	Na	Na	Na	Post traumatic stress disorder	Na	Na	Na
29			17	F	Caucasin	Bipolar disorder I	Na	Na	Na	Na	Na	Na	Na	Na	Na
29.8			16	M	Caucasin	Major depression	ADD ADHD	Na	Na	Asperger's syndrome	Na	Na	Na	Na	Na
30			7	M	Caucasin	Mood disorder NOS	Na	Na	Na	Na	Na	Na	Na	Na	Na
30			12	M	Caucasin	Mood disorder NOS	ADD ADHD	Conduct disorder	Na	Na	Na	Post traumatic stress disorder	Na	Na	Na
30.9			14	F	Caucasin	Bipolar disorder	Na	Na	Na	Pervasive developmental disorder	Na	Post traumatic stress disorder	Na	Learning disorder NOS	Na
31			10	M	Hispanic	Mood disorder NOS	ADD ADHD	Opositional defiant disorder	Na	Asperger's syndrome	Na	Na	Na	Na	Na
31.1			15	M	Caucasin	Na	ADD ADHD	Na	Na	Pervasive developmental disorder	Psychotic Disorder NOS	Na	Na	Na	Na
32.8			16	M	Caucasin	Bipolar disorder II	Na	Na	Na	Na	Na	Na	Na	Na	Na
33.2			13	M	Multi-racial	Na	ADD ADHD	Conduct disorder	Intermittent explosive disorder	Na	Na	Na	Na	Na	Na
33.8			15	F	African American	Na	Na	Na	Na	Pervasive developmental disorder		Na	Na	Na	Na
34			8	M	Caucasin	Cyclothymic	ADD ADHD	Na	Na	Na	Na	Na	Na	Na	Na
34.2			13	F	Caucasin	Bipolar disorder I	Na	Na	Na	Pervasive developmental disorder	Na	Na	Na	Parent-child relationship problem	Na
34.7			15	M	Caucasin	Na	Conduct disorder	Na	Na	Na	Na	Na	Na	Parent-child relation problem	Sibling relationship problem
35			8	M	Caucasin	Na	ADD ADHD	Oppositional defiant disorder	Na	Na	Na	Post traumatic stress disorder	Na	Na	Na
36			13	F	African American	Bipolar disorder	Na	Na	Na	Pervasive developmental disorder	Na	Post traumatic stress disorder	Na	Na	Na
36.1			15	F	Caucasin	Bipolar disorder I	ADD ADHD	Na	Na	Na	Na	Anxiety disorder	Na	Na	Na
38.9			12	M	Multi-racial	Mood Disorder	ADD ADHD	Na	Na	Na	Na	Post traumatic stress disorder	Na	Na	Na
37			16	F	Caucasin	Na	Conduct disorder	Na	Na	Na	Na	Post traumatic stress disorder	Na	Na	Na
39			9	M	Hispanic	Bipolar disorder I	ADD ADHD	Na	Na	Na	Na	Na	Na	Expressive language disorder	Na
40.6			16	M	Caucasin	Major Depression	Na	Na	Na	Na	Na	Na	Na	Na	Na
41	23.5		14	F	Caucasin	Bipolar disorder I	ADD ADHD	Na	Na	Asperger's syndrome	Na	Na	Na	Na	Na
41.6			17	M	Caucasin	Bipolar disorder I	Na	Na	Na	Na	Na	Na	Na	Na	Na
44.9	32.5		14	F	Caucasin	Major depression	Oppositional defiant disorder	Na	Na	Na	Na	Anxiety disorder NOS	Na	Parent-child relationship problem	Na
47			12	F	Caucasin	Major Depression	Na	Na	Na	Na	Na	Post traumatic stress disorder	Na	Na	Na
52			12	F	Caucasin	Mood Disorder	Na	Na	Na	Na	Psychotic disorder	Na	Na	Na	Na
65.8			16	M	Caucasin	Bipolar disorder I	Na	Na	Na	Pervasive developmental disorder	Na	Post traumatic stress disorder	Na	Na	Na										Sleep disorder
16.2	14.1		16	F	Hispanic	Major depression	Conduct disorder	Na	Na	Na	Na	Post traumatic stress disorder	Na	Na	Na
17.6	18.7		12	M	Multi-racial	Bipolar disorder	Oppositional defiant disorder	Na	Na	Na	Na	Anxiety disorder NOS	Na	Na	Na
18.5	58.1		14	M	Caucasin	Bipolar disorder I	ADD ADHD	Na	Na	Na	Na	Post traumatic stress disorder	Na	Na	Na
20	48		12	M	Caucasin	Major Depression	Na	Na	Na	Autism	Na	Na	Na	Na	Na
21.3	18.9		15	F	Caucasin	Bipolar disorder I	Na	Na	Na	Na	Na	Na	Na	Na	Na
21.3	29.4		16	F	Caucasin	Major depression	Na	Na	Na	Na	Na	Post traumatic stress disorder	Na	Na	Na
21.3	29.5		17	F	Caucasin	Na	Conduct disorder	Na	Na	Na	Na	Post traumatic stress disorder	Na	Na	Na
21	29.5		16	F	Multi-racial	Major depression	Na	Na	Na	Na	Na	Na	Na	Na	Na
22	29		14	M	Hispanic	Na	Na	Na	Na	Na	Schizophrenia	Na	Na	Na	Na
23.6	21.1	22.9	14	M	Caucasin	Na	Conduct disorder	Na	Na	Na	Na	Post traumatic stress disorder	Na	Parent-child relationship problem	Na										Physical abuse (victim)
24.2	42.1		15	F	Caucasin	Major depression	Na	Na	Na	Na	Na	Post traumatic stress disorder	Na	Na	Na
25.7	55.5		14	F	Caucasin	Bipolar disorder I	Oppositional defiant disorder	Na	Na	Na	Na	Post traumatic stress disorder	Na	Parent-child relationship problem	Polysubstance Dependence
29.5	21.3	34.4	15	M	Caucasin	Na	Oppositional defiant disorder	Na	Na	Pervasive developmental disorder	Na	Na	Na	Na	Na
31	23		10	M	Caucasin	Bipolar disorder II	Oppositional defiant disorder	Na	Na	Na	Na	Post traumatic stress disorder	Na	Na	Na										Enuresis
50.2	34		13	F	Multi-racial	Bipolar disorder	ADD ADHD	Na	Na	Na	Na	Na	Na	Na	Na
