# Supplementary material for: Do children with mental disorders have higher prevalence of hypovitaminosis D?
Source: F1000Res. 2013 Jul 17;2:159. [Version 1] doi: 10.12688/f1000research.2-159.v1 (PMC3886792; doi:10.12688/f1000research.2-159.v1)
Supplement: Vitamin D levels in a pediatric population with mental disorders at two residential psychiatric treatment programs in Oregon — Hypovitaminosis file: 25(OH)D levels (ng/ml) of children with various mental disorders at two residential psychiatric treatment programs in Oregon, USA. Some children had multiple 25(OH)D levels taken. See Table 1 in the main article for disorders that fall under the ‘Other Disorders’. NOS – not otherwise specified. Vitamin D by diagnostic category file: Some children in the study had multiple mental disorders so here we have arranged vitamin D level (ng/ml) by diagnostic category. See Table 1 in the main article for disorders that fall under the ‘Other’ category. ASD – autistic spectrum disorder. [file f1000research-2-1765-s0000.tgz › Vitamin_D_by_Diagnostic_category.csv]

Anxiety	ASD	Disruptive	Mood	Other	Psychotic
14.1	17.3	13.4	13.4	13.4	17
14.9	20	14.1	14.1	13.4	17.4
17.4	21.2	17	17	17.3	18.7
17.6	21.3	17.3	17.6	17.4	22
18.3	21.9	17.6	18.3	17.4	27.1
18.5	23.5	18.5	18.5	18.3	31.1
20.2	28	19.5	18.9	19.5	52
21.1	29.8	20.2	20	20.2
21.3	30.9	21.1	20.2	20.2
21.3	31	21.2	21	21.1
23	31.1	21.3	21.2	21.1
23.1	33.8	21.9	21.3	23
24.2	34.2	21.9	23	23.1
25.7	36	23	23.1	25.7
26.3	65.8	23.1	23.5	25.7
26.6		23.5	24.2	25.7
27.8		25.4	25.4	27.6
28.5		25.4	25.7	28.7
28.7		25.7	25.7	30.9
29		25.7	26.3	32.5
30		25.7	27	34.2
30.9		26.3	27.6	34.7
32.5		26.6	27.8	34.7
35		28.5	28.5	39
36		28.7	28.7	65.8
36.1		29	29
37		29.8	29.8
38.9		30	30
47		30	30
65.8		31	30.9
		31	31
		31.1	32.5
		32.5	32.8
		33.2	34
		33.2	34
		33.2	34.2
		34	36
		34	36.1
		34	38.9
		34.7	39
		35	40.6
		35	41.6
		36.1	47
		37	52
		38.9	65.8
		39
